# Supplementary material for: Influence of Electrolyte Choice on Zinc Electrodeposition
Source: Materials (Basel). 2024 Feb 10;17(4):851. doi: 10.3390/ma17040851 (PMC10890548; doi:10.3390/ma17040851)
Supplement: Supplementary file 1 [file materials-17-00851-s001.zip]

Archive with 1 entries (1 files):
- materials-2753249-supplementary.pdf
